# Supplementary material for: Diversity, distribution and biology of Romanian flat-footed flies (Diptera, Opetiidae and Platypezidae) with taxonomic notes on Callomyia saibhira Chandler
Source: Zookeys. 2014 Dec 2;(459):95–118. doi: 10.3897/zookeys.459.8376 (PMC4283634; doi:10.3897/zookeys.459.8376)
Supplement: XML Treatment for Opetia nigra [file zookeys.459.8376-treatment1.xml]

<!DOCTYPE tp:taxon-treatment
  PUBLIC "-//TaxonX//DTD Taxonomic Treatment Publishing DTD v0 20100105//EN" "tax-treatment-NSO.dtd">
<tp:taxon-treatment xmlns:tp="http://www.plazi.org/taxpub"><tp:treatment-meta><kwd-group><label>Taxon classification</label><kwd><named-content content-type="kingdom">Animalia</named-content></kwd><kwd><named-content content-type="order">Diptera</named-content></kwd><kwd><named-content content-type="family">Opetiidae</named-content></kwd></kwd-group><mixed-citation publication-type="journal"><person-group><name><surname>Tkoč</surname><given-names>Michal</given-names></name><name><surname>Roháček</surname><given-names>Jindřich</given-names></name></person-group><article-title>Diversity, distribution and biology of Romanian flat-footed flies (<tp:taxon-name><tp:taxon-name-part taxon-name-part-type="order">Diptera</tp:taxon-name-part></tp:taxon-name>, <tp:taxon-name><tp:taxon-name-part taxon-name-part-type="family">Opetiidae</tp:taxon-name-part></tp:taxon-name> and <tp:taxon-name><tp:taxon-name-part taxon-name-part-type="family">Platypezidae</tp:taxon-name-part></tp:taxon-name>) with taxonomic notes on <italic><tp:taxon-name><tp:taxon-name-part taxon-name-part-type="genus">Callomyia</tp:taxon-name-part> <tp:taxon-name-part taxon-name-part-type="species">saibhira</tp:taxon-name-part></tp:taxon-name></italic> Chandler</article-title><source>Zookeys</source><day>2</day><month>12</month><year>2014</year><volume>2014</volume><issue>459</issue><fpage>95</fpage><lpage>118</lpage><pub-id pub-id-type="doi">10.3897/zookeys.459.8376</pub-id></mixed-citation></tp:treatment-meta><tp:nomenclature><tp:taxon-name>
                            <tp:taxon-name-part taxon-name-part-type="genus">Opetia</tp:taxon-name-part>
                            <tp:taxon-name-part taxon-name-part-type="species">nigra</tp:taxon-name-part>
                        </tp:taxon-name><tp:taxon-authority>Meigen, 1830</tp:taxon-authority><xref ref-type="fig" rid="F1">Figure 1</xref></tp:nomenclature><tp:treatment-sec sec-type="Published records"><title>Published records.</title><p>Orlát [Orlat, Sibiu, Transilvania] (<xref ref-type="bibr" rid="B28">Thalhammer 1899</xref>); Mehádia [Mehadia, Caraș-Severin, Banat] (<xref ref-type="bibr" rid="B25">Szilády 1941</xref>).</p></tp:treatment-sec><tp:treatment-sec sec-type="Material examined"><title>Material examined.</title><p>1 ♂, 1. vi. 2008, Banat, Sfânta Elena, 4km NE, Kulhavá skála, Vranovec cave (Figure <xref ref-type="fig" rid="F17">17</xref>), 300 m a.s.l., <named-content xmlns:xlink="http://www.w3.org/1999/xlink" content-type="dwc:verbatimCoordinates" xlink:type="simple">44°42'12"N, 21°43'52"E</named-content>, sweeping vegetation along brook, JR leg.</p></tp:treatment-sec><tp:treatment-sec sec-type="Distribution"><title>Distribution.</title><p>Palaearctic species. Recorded in Austria, Belgium, the Czech Republic, Denmark, Finland, France, Germany, Great Britain, Hungary, Ireland, Italy, Luxembourg, the Netherlands, Poland, Portugal, Romania, Slovakia, Spain, Sweden, Switzerland and Russia (ER).</p></tp:treatment-sec><tp:treatment-sec sec-type="Biology"><title>Biology.</title><p>The adults run on broad leaves in wooded biotopes, where they sometimes form swarms. Its larvae are unknown. The adults were reared from very rotten beech wood and leaf litter (<xref ref-type="bibr" rid="B22">Speight et al. 1990</xref>, <xref ref-type="bibr" rid="B4">Chandler 2001</xref>) but the exact development substrate of the larvae remains unknown and thus these records need confirmation. The males can sometimes be caught by light trap (<xref ref-type="bibr" rid="B4">Chandler 2001</xref>), while the females can be collected by pitfall traps (<xref ref-type="bibr" rid="B35">Vaňhara 1986</xref>). The adults (mostly males) can be collected by sweeping undergrowth of various forests, sweeping on <italic><tp:taxon-name><tp:taxon-name-part taxon-name-part-type="genus">Atropa</tp:taxon-name-part> <tp:taxon-name-part taxon-name-part-type="species">belladonna</tp:taxon-name-part></tp:taxon-name></italic> leaves proved to be particularly productive (pers. obs.). The species is bivoltine, adult flight period in central Europe is V–VI and VIII–X.</p><fig id="F1" position="float" orientation="portrait"><label>Figure 1.</label><caption><p><italic><tp:taxon-name><tp:taxon-name-part taxon-name-part-type="genus">Opetia</tp:taxon-name-part> <tp:taxon-name-part taxon-name-part-type="species">nigra</tp:taxon-name-part></tp:taxon-name></italic> Meigen, 1830, male habitus. Photo by J. Roháček.</p></caption><graphic xmlns:xlink="http://www.w3.org/1999/xlink" xlink:href="zookeys-459-095-g001.jpg" position="float" orientation="portrait" xlink:type="simple" id="oo_34949.jpg"/></fig></tp:treatment-sec><tp:treatment-sec><!--Section generated to contain objects referenced in tp:taxon-treatment.--><fig id="F17" position="float" orientation="portrait"><label>Figures 17–18.</label><caption><p>Habitats of <tp:taxon-name><tp:taxon-name-part taxon-name-part-type="family">Opetiidae</tp:taxon-name-part></tp:taxon-name> and <tp:taxon-name><tp:taxon-name-part taxon-name-part-type="family">Platypezidae</tp:taxon-name-part></tp:taxon-name> in Romania: <bold>17</bold> Kulhavá skála, Vranovec cave <bold>18</bold> Alibeg brook valley. Photos by J. Roháček.</p></caption><graphic xmlns:xlink="http://www.w3.org/1999/xlink" xlink:href="zookeys-459-095-g017.jpg" position="float" orientation="portrait" xlink:type="simple" id="oo_34965.jpg"/></fig></tp:treatment-sec><ref-list><ref id="B28"><mixed-citation xmlns:xlink="http://www.w3.org/1999/xlink" xlink:type="simple"><person-group><name name-style="western"><surname>Thalhammer</surname><given-names>J</given-names></name></person-group> (<year>1899</year>) <source>Ordo <tp:taxon-name><tp:taxon-name-part taxon-name-part-type="order">Diptera</tp:taxon-name-part></tp:taxon-name>. Fauna regni Hungariae, III. Animalium Hungariae hucusque cognitorum enumeratio systematica. Edidit regia societas scientiarum naturalium Hungarica.</source><publisher-name>Akadémiai Kiadó</publisher-name>, <publisher-loc>Budapest</publisher-loc>, <size units="page">76 pp</size>.</mixed-citation></ref><ref id="B25"><mixed-citation xmlns:xlink="http://www.w3.org/1999/xlink" xlink:type="simple"><person-group><name name-style="western"><surname>Szilády</surname><given-names>Z</given-names></name></person-group> (<year>1941</year>) <article-title>Clythiiden (<tp:taxon-name><tp:taxon-name-part taxon-name-part-type="family">Platypezidae</tp:taxon-name-part></tp:taxon-name>) aus Ungarn (<tp:taxon-name><tp:taxon-name-part taxon-name-part-type="order">Diptera</tp:taxon-name-part></tp:taxon-name>).</article-title><source>Annales Musei Nationalis Hungarici, Zoologica</source><volume>43</volume>: <fpage>102</fpage>–<lpage>104</lpage>.</mixed-citation></ref><ref id="B22"><mixed-citation xmlns:xlink="http://www.w3.org/1999/xlink" xlink:type="simple"><person-group><name name-style="western"><surname>Speight</surname><given-names>MCG</given-names></name><name name-style="western"><surname>Blackith</surname><given-names>RE</given-names></name><name name-style="western"><surname>Blackith</surname><given-names>RM</given-names></name></person-group> (<year>1990</year>) <article-title>Antichaeta brevipennis, Leucophenga maculata, Polyporivora picta and Tephrochlamys tarsalis (<tp:taxon-name><tp:taxon-name-part taxon-name-part-type="order">Diptera</tp:taxon-name-part></tp:taxon-name>): insects new to Ireland.</article-title><source>Irish Biogeographical Society Bulletin</source><volume>13</volume>(<issue>2</issue>): <fpage>131</fpage>–<lpage>136</lpage>.</mixed-citation></ref><ref id="B4"><mixed-citation xmlns:xlink="http://www.w3.org/1999/xlink" xlink:type="simple"><person-group><name name-style="western"><surname>Chandler</surname><given-names>PJ</given-names></name></person-group> (<year>2001</year>) <source>The flat-footed flies (<tp:taxon-name><tp:taxon-name-part taxon-name-part-type="order">Diptera</tp:taxon-name-part></tp:taxon-name>: <tp:taxon-name><tp:taxon-name-part taxon-name-part-type="family">Opetiidae</tp:taxon-name-part></tp:taxon-name> and <tp:taxon-name><tp:taxon-name-part taxon-name-part-type="family">Platypezidae</tp:taxon-name-part></tp:taxon-name>) of Europe.</source><publisher-name>Fauna Entomologica Scandinavica Volume 36</publisher-name>, <publisher-loc>Brill, Leiden, Boston, Köln</publisher-loc>, <size units="page">276 pp</size>.</mixed-citation></ref><ref id="B35"><mixed-citation xmlns:xlink="http://www.w3.org/1999/xlink" xlink:type="simple"><person-group><name name-style="western"><surname>Vaňhara</surname><given-names>J</given-names></name></person-group> (<year>1986</year>) <article-title>The flat-footed flies (<tp:taxon-name><tp:taxon-name-part taxon-name-part-type="family">Opetiidae</tp:taxon-name-part></tp:taxon-name> and <tp:taxon-name><tp:taxon-name-part taxon-name-part-type="family">Platypezidae</tp:taxon-name-part></tp:taxon-name>, <tp:taxon-name><tp:taxon-name-part taxon-name-part-type="order">Diptera</tp:taxon-name-part></tp:taxon-name>) in a lowland forest.</article-title> In: <person-group><name name-style="western"><surname>Olejníček</surname><given-names>J</given-names></name><name name-style="western"><surname>Spitzer</surname><given-names>K</given-names></name></person-group> (<role>Eds</role>) <source>Dipterologica bohemoslovaca. Vol. 4. Jihočeské muzeum v Českých Budějovicích, Přírodní vědy, České Budějovice</source>,  <fpage>79</fpage>–<lpage>84</lpage>.</mixed-citation></ref></ref-list></tp:taxon-treatment>
