# Supplementary material for: Diversity, distribution and biology of Romanian flat-footed flies (Diptera, Opetiidae and Platypezidae) with taxonomic notes on Callomyia saibhira Chandler
Source: Zookeys. 2014 Dec 2;(459):95–118. doi: 10.3897/zookeys.459.8376 (PMC4283634; doi:10.3897/zookeys.459.8376)
Supplement: XML Treatment for Agathomyia antennata [file zookeys.459.8376-treatment2.xml]

<!DOCTYPE tp:taxon-treatment
  PUBLIC "-//TaxonX//DTD Taxonomic Treatment Publishing DTD v0 20100105//EN" "tax-treatment-NSO.dtd">
<tp:taxon-treatment xmlns:tp="http://www.plazi.org/taxpub"><tp:treatment-meta><kwd-group><label>Taxon classification</label><kwd><named-content content-type="kingdom">Animalia</named-content></kwd><kwd><named-content content-type="order">Diptera</named-content></kwd><kwd><named-content content-type="family">Platypezidae</named-content></kwd></kwd-group><mixed-citation publication-type="journal"><person-group><name><surname>Tkoč</surname><given-names>Michal</given-names></name><name><surname>Roháček</surname><given-names>Jindřich</given-names></name></person-group><article-title>Diversity, distribution and biology of Romanian flat-footed flies (<tp:taxon-name><tp:taxon-name-part taxon-name-part-type="order">Diptera</tp:taxon-name-part></tp:taxon-name>, <tp:taxon-name><tp:taxon-name-part taxon-name-part-type="family">Opetiidae</tp:taxon-name-part></tp:taxon-name> and <tp:taxon-name><tp:taxon-name-part taxon-name-part-type="family">Platypezidae</tp:taxon-name-part></tp:taxon-name>) with taxonomic notes on <italic><tp:taxon-name><tp:taxon-name-part taxon-name-part-type="genus">Callomyia</tp:taxon-name-part> <tp:taxon-name-part taxon-name-part-type="species">saibhira</tp:taxon-name-part></tp:taxon-name></italic> Chandler</article-title><source>Zookeys</source><day>2</day><month>12</month><year>2014</year><volume>2014</volume><issue>459</issue><fpage>95</fpage><lpage>118</lpage><pub-id pub-id-type="doi">10.3897/zookeys.459.8376</pub-id></mixed-citation></tp:treatment-meta><tp:nomenclature><tp:taxon-name>
                            <tp:taxon-name-part taxon-name-part-type="genus">Agathomyia</tp:taxon-name-part>
                            <tp:taxon-name-part taxon-name-part-type="species">antennata</tp:taxon-name-part>
                        </tp:taxon-name><tp:taxon-authority>(Zetterstedt, 1819)</tp:taxon-authority><xref ref-type="fig" rid="F2">Figure 2</xref></tp:nomenclature><tp:treatment-sec sec-type="Published records"><title>Published records.</title><p>Mehádia [Mehadia, Caraș-Severin, Banat]; Szászka [Szászka, Caraș-Severin, Banat] (<xref ref-type="bibr" rid="B25">Szilády 1941</xref>).</p></tp:treatment-sec><tp:treatment-sec sec-type="Material examined"><title>Material examined.</title><p>1 ♀, 31. v. 2008, Banat, Sfânta Elena, 1 km E, Alibeg brook valley (Figure <xref ref-type="fig" rid="F17">18</xref>), 230 m a.s.l., <named-content xmlns:xlink="http://www.w3.org/1999/xlink" content-type="dwc:verbatimCoordinates" xlink:type="simple">44°40'37"N, 21°43'32"E</named-content>, sweeping undergrowth of deciduous forest, JR leg.; 3 ♀♀, 1. vi. 2008, Banat, Sfânta Elena, 4 km NE, Kulhavá skála, Vranovec cave (Figure <xref ref-type="fig" rid="F17">17</xref>), 300 m a.s.l., <named-content xmlns:xlink="http://www.w3.org/1999/xlink" content-type="dwc:verbatimCoordinates" xlink:type="simple">44°42'12"N, 21°43'52"E</named-content>, sweeping vegetation along brook, JR leg.; 1 ♀, 4. vi. 2008, Banat, Berzasca, 2 km NE, Berzasca river valley, 85 m a.s.l., <named-content xmlns:xlink="http://www.w3.org/1999/xlink" content-type="dwc:verbatimCoordinates" xlink:type="simple">44°39'09"N, 21°57'47"E</named-content>, sweeping riverside vegetation, JR leg.; 1 ♀, 19. v. 2011, Alba, Alba Iulia, 1 km E, 380 m a.s.l., <named-content xmlns:xlink="http://www.w3.org/1999/xlink" content-type="dwc:verbatimCoordinates" xlink:type="simple">46°04'18"N, 23°32'02"E</named-content>, sweeping on <italic><tp:taxon-name><tp:taxon-name-part taxon-name-part-type="genus">Quercus</tp:taxon-name-part></tp:taxon-name></italic> sp., MT leg.</p></tp:treatment-sec><tp:treatment-sec sec-type="Distribution"><title>Distribution.</title><p>Palaearctic species reaching to Oriental region (Taiwan). Recorded in Austria, Belgium, Croatia, the Czech Republic, Denmark, Finland, France, Germany, Great Britain, Hungary, Italy, Lithuania, the Netherlands, Norway, Poland, Portugal, Romania, Slovakia, Spain, Sweden, Switzerland and Russia (ER, FE).</p></tp:treatment-sec><tp:treatment-sec sec-type="Biology"><title>Biology.</title><p>Most common species of the genus in the Palaearctic Region. The adults of both sexes are often found running on <italic><tp:taxon-name><tp:taxon-name-part taxon-name-part-type="genus">Petasites</tp:taxon-name-part></tp:taxon-name></italic> sp. leaves (pers. obs.). Larvae develop in <italic><tp:taxon-name><tp:taxon-name-part taxon-name-part-type="genus">Bjerkandera</tp:taxon-name-part> <tp:taxon-name-part taxon-name-part-type="species">adusta</tp:taxon-name-part></tp:taxon-name></italic> (<xref ref-type="bibr" rid="B27">Ševčík 2010</xref>). Adult flight period is in IV–IX.</p><fig id="F2" position="float" orientation="portrait"><label>Figure 2.</label><caption><p><italic><tp:taxon-name><tp:taxon-name-part taxon-name-part-type="genus">Agathomyia</tp:taxon-name-part> <tp:taxon-name-part taxon-name-part-type="species">antennata</tp:taxon-name-part></tp:taxon-name></italic> (Zetterstedt, 1819), female habitus. Photo by D. Gavryushin.</p></caption><graphic xmlns:xlink="http://www.w3.org/1999/xlink" xlink:href="zookeys-459-095-g002.jpg" position="float" orientation="portrait" xlink:type="simple" id="oo_34950.jpg"/></fig></tp:treatment-sec><tp:treatment-sec><!--Section generated to contain objects referenced in tp:taxon-treatment.--><fig id="F17" position="float" orientation="portrait"><label>Figures 17–18.</label><caption><p>Habitats of <tp:taxon-name><tp:taxon-name-part taxon-name-part-type="family">Opetiidae</tp:taxon-name-part></tp:taxon-name> and <tp:taxon-name><tp:taxon-name-part taxon-name-part-type="family">Platypezidae</tp:taxon-name-part></tp:taxon-name> in Romania: <bold>17</bold> Kulhavá skála, Vranovec cave <bold>18</bold> Alibeg brook valley. Photos by J. Roháček.</p></caption><graphic xmlns:xlink="http://www.w3.org/1999/xlink" xlink:href="zookeys-459-095-g017.jpg" position="float" orientation="portrait" xlink:type="simple" id="oo_34965.jpg"/></fig></tp:treatment-sec><ref-list><ref id="B25"><mixed-citation xmlns:xlink="http://www.w3.org/1999/xlink" xlink:type="simple"><person-group><name name-style="western"><surname>Szilády</surname><given-names>Z</given-names></name></person-group> (<year>1941</year>) <article-title>Clythiiden (<tp:taxon-name><tp:taxon-name-part taxon-name-part-type="family">Platypezidae</tp:taxon-name-part></tp:taxon-name>) aus Ungarn (<tp:taxon-name><tp:taxon-name-part taxon-name-part-type="order">Diptera</tp:taxon-name-part></tp:taxon-name>).</article-title><source>Annales Musei Nationalis Hungarici, Zoologica</source><volume>43</volume>: <fpage>102</fpage>–<lpage>104</lpage>.</mixed-citation></ref><ref id="B27"><mixed-citation xmlns:xlink="http://www.w3.org/1999/xlink" xlink:type="simple"><person-group><name name-style="western"><surname>Ševčík</surname><given-names>J</given-names></name></person-group> (<year>2010</year>) <source>Czech and Slovak <tp:taxon-name><tp:taxon-name-part taxon-name-part-type="order">Diptera</tp:taxon-name-part></tp:taxon-name> associated with <tp:taxon-name><tp:taxon-name-part taxon-name-part-type="kingdom">fungi</tp:taxon-name-part></tp:taxon-name>.</source><publisher-name>Slezské zemské muzeum</publisher-name>, <publisher-loc>Opava</publisher-loc>, <size units="page">112 pp</size>.</mixed-citation></ref></ref-list></tp:taxon-treatment>
