# Supplementary material for: Diversity, distribution and biology of Romanian flat-footed flies (Diptera, Opetiidae and Platypezidae) with taxonomic notes on Callomyia saibhira Chandler
Source: Zookeys. 2014 Dec 2;(459):95–118. doi: 10.3897/zookeys.459.8376 (PMC4283634; doi:10.3897/zookeys.459.8376)
Supplement: XML Treatment for Agathomyia collini [file zookeys.459.8376-treatment3.xml]

<!DOCTYPE tp:taxon-treatment
  PUBLIC "-//TaxonX//DTD Taxonomic Treatment Publishing DTD v0 20100105//EN" "tax-treatment-NSO.dtd">
<tp:taxon-treatment xmlns:tp="http://www.plazi.org/taxpub"><tp:treatment-meta><kwd-group><label>Taxon classification</label><kwd><named-content content-type="kingdom">Animalia</named-content></kwd><kwd><named-content content-type="order">Diptera</named-content></kwd><kwd><named-content content-type="family">Platypezidae</named-content></kwd></kwd-group><mixed-citation publication-type="journal"><person-group><name><surname>Tkoč</surname><given-names>Michal</given-names></name><name><surname>Roháček</surname><given-names>Jindřich</given-names></name></person-group><article-title>Diversity, distribution and biology of Romanian flat-footed flies (<tp:taxon-name><tp:taxon-name-part taxon-name-part-type="order">Diptera</tp:taxon-name-part></tp:taxon-name>, <tp:taxon-name><tp:taxon-name-part taxon-name-part-type="family">Opetiidae</tp:taxon-name-part></tp:taxon-name> and <tp:taxon-name><tp:taxon-name-part taxon-name-part-type="family">Platypezidae</tp:taxon-name-part></tp:taxon-name>) with taxonomic notes on <italic><tp:taxon-name><tp:taxon-name-part taxon-name-part-type="genus">Callomyia</tp:taxon-name-part> <tp:taxon-name-part taxon-name-part-type="species">saibhira</tp:taxon-name-part></tp:taxon-name></italic> Chandler</article-title><source>Zookeys</source><day>2</day><month>12</month><year>2014</year><volume>2014</volume><issue>459</issue><fpage>95</fpage><lpage>118</lpage><pub-id pub-id-type="doi">10.3897/zookeys.459.8376</pub-id></mixed-citation></tp:treatment-meta><tp:nomenclature><tp:taxon-name>
                            <tp:taxon-name-part taxon-name-part-type="genus">Agathomyia</tp:taxon-name-part>
                            <tp:taxon-name-part taxon-name-part-type="species">collini</tp:taxon-name-part>
                        </tp:taxon-name><tp:taxon-authority>Verrall, 1901</tp:taxon-authority></tp:nomenclature><tp:treatment-sec sec-type="Published records"><title>Published records.</title><p>Mehadia, Karaš-Severin [Caraș-Severin, Banat], 3.vii.1912, Oldenberg coll. (SMNS) (<xref ref-type="bibr" rid="B8">Czerny 1930</xref>, <xref ref-type="bibr" rid="B4">Chandler 2001</xref>).</p></tp:treatment-sec><tp:treatment-sec sec-type="Distribution"><title>Distribution.</title><p>Palaearctic species. Recorded in the Czech Republic, France, Great Britain, Hungary, Romania, Slovakia, Spain, Russia (ER, FE) and Georgia (North Ossetia) in the Caucasus (<xref ref-type="bibr" rid="B21">Shatalkin 1992</xref>).</p></tp:treatment-sec><tp:treatment-sec sec-type="Biology"><title>Biology.</title><p>Larvae are unknown; <xref ref-type="bibr" rid="B4">Chandler (2001)</xref> mentioned possible association with <italic><tp:taxon-name><tp:taxon-name-part taxon-name-part-type="genus">Phellinus</tp:taxon-name-part> <tp:taxon-name-part taxon-name-part-type="species">pomaceus</tp:taxon-name-part></tp:taxon-name></italic> growing on apple or plum trees based on information provided by <xref ref-type="bibr" rid="B11">Morley (1918)</xref>. However, this host association needs confirmation. The adults can be swept on forest undergrowth formed mainly by <italic><tp:taxon-name><tp:taxon-name-part taxon-name-part-type="genus">Lunaria</tp:taxon-name-part> <tp:taxon-name-part taxon-name-part-type="species">rediviva</tp:taxon-name-part></tp:taxon-name></italic> (<xref ref-type="bibr" rid="B17">Roháček and Ševčík 2011</xref>; pers. obs.). Adults occur in IV–IX.</p></tp:treatment-sec><ref-list><ref id="B8"><mixed-citation xmlns:xlink="http://www.w3.org/1999/xlink" xlink:type="simple"><person-group><name name-style="western"><surname>Czerny</surname><given-names>L</given-names></name></person-group> (<year>1930</year>) <source>Clythiidae (<tp:taxon-name><tp:taxon-name-part taxon-name-part-type="family">Platypezidae</tp:taxon-name-part></tp:taxon-name>). In: Lindner E (Ed.) Die Fliegen der palaearktischer Region 34.</source><publisher-name>Schweizerbart´sche verlagsbuchhandlung</publisher-name>, <publisher-loc>Stuttgart</publisher-loc>, <size units="page">29 pp</size>.</mixed-citation></ref><ref id="B4"><mixed-citation xmlns:xlink="http://www.w3.org/1999/xlink" xlink:type="simple"><person-group><name name-style="western"><surname>Chandler</surname><given-names>PJ</given-names></name></person-group> (<year>2001</year>) <source>The flat-footed flies (<tp:taxon-name><tp:taxon-name-part taxon-name-part-type="order">Diptera</tp:taxon-name-part></tp:taxon-name>: <tp:taxon-name><tp:taxon-name-part taxon-name-part-type="family">Opetiidae</tp:taxon-name-part></tp:taxon-name> and <tp:taxon-name><tp:taxon-name-part taxon-name-part-type="family">Platypezidae</tp:taxon-name-part></tp:taxon-name>) of Europe.</source><publisher-name>Fauna Entomologica Scandinavica Volume 36</publisher-name>, <publisher-loc>Brill, Leiden, Boston, Köln</publisher-loc>, <size units="page">276 pp</size>.</mixed-citation></ref><ref id="B21"><mixed-citation xmlns:xlink="http://www.w3.org/1999/xlink" xlink:type="simple"><person-group><name name-style="western"><surname>Shatalkin</surname><given-names>AI</given-names></name></person-group> (<year>1992</year>) <article-title>New and little-known Palaearctic <tp:taxon-name><tp:taxon-name-part taxon-name-part-type="order">Diptera</tp:taxon-name-part></tp:taxon-name> of the families <tp:taxon-name><tp:taxon-name-part taxon-name-part-type="family">Platypezidae</tp:taxon-name-part></tp:taxon-name>, <tp:taxon-name><tp:taxon-name-part taxon-name-part-type="family">Psilidae</tp:taxon-name-part></tp:taxon-name> and <tp:taxon-name><tp:taxon-name-part taxon-name-part-type="family">Lauxaniidae</tp:taxon-name-part></tp:taxon-name>.</article-title><source>Russian Entomological Journal</source><volume>1</volume>(<issue>2</issue>): <fpage>59</fpage>–<lpage>74</lpage>.</mixed-citation></ref><ref id="B11"><mixed-citation xmlns:xlink="http://www.w3.org/1999/xlink" xlink:type="simple"><person-group><name name-style="western"><surname>Morley</surname><given-names>C</given-names></name></person-group> (<year>1918</year>) <article-title>On Agathomyia collini Verr. and other Platypezid <tp:taxon-name><tp:taxon-name-part taxon-name-part-type="order">Diptera</tp:taxon-name-part></tp:taxon-name>.</article-title><source>Entomologist</source><volume>51</volume>: <fpage>88</fpage>–<lpage>90</lpage>.</mixed-citation></ref><ref id="B17"><mixed-citation xmlns:xlink="http://www.w3.org/1999/xlink" xlink:type="simple"><person-group><name name-style="western"><surname>Roháček</surname><given-names>J</given-names></name><name name-style="western"><surname>Ševčík</surname><given-names>J</given-names></name></person-group> (<year>2011</year>) <article-title>The fauna of <tp:taxon-name><tp:taxon-name-part taxon-name-part-type="family">Opetiidae</tp:taxon-name-part></tp:taxon-name> and <tp:taxon-name><tp:taxon-name-part taxon-name-part-type="family">Platypezidae</tp:taxon-name-part></tp:taxon-name> (<tp:taxon-name><tp:taxon-name-part taxon-name-part-type="order">Diptera</tp:taxon-name-part></tp:taxon-name>) in the Gemer region (Central Slovakia).</article-title><source>Časopis Slezského Zemského Muzea Opava (A)</source><volume>60</volume>: <fpage>41</fpage>–<lpage>47</lpage>. doi: <ext-link ext-link-type="doi" xlink:href="10.2478/v10210-011-0005-8" xlink:type="simple">10.2478/v10210-011-0005-8</ext-link></mixed-citation></ref></ref-list></tp:taxon-treatment>
