# Supplementary material for: Diversity, distribution and biology of Romanian flat-footed flies (Diptera, Opetiidae and Platypezidae) with taxonomic notes on Callomyia saibhira Chandler
Source: Zookeys. 2014 Dec 2;(459):95–118. doi: 10.3897/zookeys.459.8376 (PMC4283634; doi:10.3897/zookeys.459.8376)
Supplement: XML Treatment for Agathomyia vernalis [file zookeys.459.8376-treatment6.xml]

<!DOCTYPE tp:taxon-treatment
  PUBLIC "-//TaxonX//DTD Taxonomic Treatment Publishing DTD v0 20100105//EN" "tax-treatment-NSO.dtd">
<tp:taxon-treatment xmlns:tp="http://www.plazi.org/taxpub"><tp:treatment-meta><kwd-group><label>Taxon classification</label><kwd><named-content content-type="kingdom">Animalia</named-content></kwd><kwd><named-content content-type="order">Diptera</named-content></kwd><kwd><named-content content-type="family">Platypezidae</named-content></kwd></kwd-group><mixed-citation publication-type="journal"><person-group><name><surname>Tkoč</surname><given-names>Michal</given-names></name><name><surname>Roháček</surname><given-names>Jindřich</given-names></name></person-group><article-title>Diversity, distribution and biology of Romanian flat-footed flies (<tp:taxon-name><tp:taxon-name-part taxon-name-part-type="order">Diptera</tp:taxon-name-part></tp:taxon-name>, <tp:taxon-name><tp:taxon-name-part taxon-name-part-type="family">Opetiidae</tp:taxon-name-part></tp:taxon-name> and <tp:taxon-name><tp:taxon-name-part taxon-name-part-type="family">Platypezidae</tp:taxon-name-part></tp:taxon-name>) with taxonomic notes on <italic><tp:taxon-name><tp:taxon-name-part taxon-name-part-type="genus">Callomyia</tp:taxon-name-part> <tp:taxon-name-part taxon-name-part-type="species">saibhira</tp:taxon-name-part></tp:taxon-name></italic> Chandler</article-title><source>Zookeys</source><day>2</day><month>12</month><year>2014</year><volume>2014</volume><issue>459</issue><fpage>95</fpage><lpage>118</lpage><pub-id pub-id-type="doi">10.3897/zookeys.459.8376</pub-id></mixed-citation></tp:treatment-meta><tp:nomenclature><label>*</label><tp:taxon-name>
                            <tp:taxon-name-part taxon-name-part-type="genus">Agathomyia</tp:taxon-name-part>
                            <tp:taxon-name-part taxon-name-part-type="species">vernalis</tp:taxon-name-part>
                        </tp:taxon-name><tp:taxon-authority>Shatalkin, 1981</tp:taxon-authority><xref ref-type="fig" rid="F5">Figure 5</xref></tp:nomenclature><tp:treatment-sec sec-type="Material examined"><title>Material examined.</title><p>1 ♀, 19. v. 2011, Alba, Alba Iulia, 1 km E, 380 m a.s.l., <named-content xmlns:xlink="http://www.w3.org/1999/xlink" content-type="dwc:verbatimCoordinates" xlink:type="simple">46°04'18"N, 23°32'02"E</named-content>, sweeping on <italic><tp:taxon-name><tp:taxon-name-part taxon-name-part-type="genus">Fagus</tp:taxon-name-part> <tp:taxon-name-part taxon-name-part-type="species">sylvatica</tp:taxon-name-part></tp:taxon-name></italic>, MT leg.</p></tp:treatment-sec><tp:treatment-sec sec-type="Distribution"><title>Distribution.</title><p>Palaearctic species. Recorded in the Czech Republic, Finland, Germany, Slovakia, Switzerland and Russia (ER). <bold>New record for Romania.</bold></p></tp:treatment-sec><tp:treatment-sec sec-type="Biology"><title>Biology.</title><p>Very rare species with early flight period. The individuals are collected only in IV and V and were almost exclusively females. Larval biology and host fungus are unknown. <xref ref-type="bibr" rid="B31">Tkoč and Barták (2013)</xref> recorded this species in numbers from a pyramidal (emergence) trap baited with dead wood.</p><fig id="F5" position="float" orientation="portrait"><label>Figure 5.</label><caption><p><italic><tp:taxon-name><tp:taxon-name-part taxon-name-part-type="genus">Agathomyia</tp:taxon-name-part> <tp:taxon-name-part taxon-name-part-type="species">vernalis</tp:taxon-name-part></tp:taxon-name></italic> Shatalkin, 1981, female habitus in lateral view. Photo by M. Tkoč.</p></caption><graphic xmlns:xlink="http://www.w3.org/1999/xlink" xlink:href="zookeys-459-095-g005.jpg" position="float" orientation="portrait" xlink:type="simple" id="oo_34953.jpg"/></fig></tp:treatment-sec><ref-list><ref id="B31"><mixed-citation xmlns:xlink="http://www.w3.org/1999/xlink" xlink:type="simple"><person-group><name name-style="western"><surname>Tkoč</surname><given-names>M</given-names></name><name name-style="western"><surname>Barták</surname><given-names>M</given-names></name></person-group> (<year>2013</year>) <article-title>Flat-footed flies (<tp:taxon-name><tp:taxon-name-part taxon-name-part-type="order">Diptera</tp:taxon-name-part></tp:taxon-name>: <tp:taxon-name><tp:taxon-name-part taxon-name-part-type="family">Platypezidae</tp:taxon-name-part></tp:taxon-name> and <tp:taxon-name><tp:taxon-name-part taxon-name-part-type="family">Opetiidae</tp:taxon-name-part></tp:taxon-name>) of Vráž nr. Písek (Czech Republic).</article-title> In: <person-group><name name-style="western"><surname>Kubík</surname><given-names>Š</given-names></name><name name-style="western"><surname>Barták</surname><given-names>M</given-names></name></person-group> (<role>Eds</role>) <source>Workshop on biodiversity, Jevany, Česká zemědělská univerzita v Praze, Praha</source>, <fpage>389</fpage>–<lpage>395</lpage>.</mixed-citation></ref></ref-list></tp:taxon-treatment>
