# Supplementary material for: Diversity, distribution and biology of Romanian flat-footed flies (Diptera, Opetiidae and Platypezidae) with taxonomic notes on Callomyia saibhira Chandler
Source: Zookeys. 2014 Dec 2;(459):95–118. doi: 10.3897/zookeys.459.8376 (PMC4283634; doi:10.3897/zookeys.459.8376)
Supplement: XML Treatment for Agathomyia viduella [file zookeys.459.8376-treatment7.xml]

<!DOCTYPE tp:taxon-treatment
  PUBLIC "-//TaxonX//DTD Taxonomic Treatment Publishing DTD v0 20100105//EN" "tax-treatment-NSO.dtd">
<tp:taxon-treatment xmlns:tp="http://www.plazi.org/taxpub"><tp:treatment-meta><kwd-group><label>Taxon classification</label><kwd><named-content content-type="kingdom">Animalia</named-content></kwd><kwd><named-content content-type="order">Diptera</named-content></kwd><kwd><named-content content-type="family">Platypezidae</named-content></kwd></kwd-group><mixed-citation publication-type="journal"><person-group><name><surname>Tkoč</surname><given-names>Michal</given-names></name><name><surname>Roháček</surname><given-names>Jindřich</given-names></name></person-group><article-title>Diversity, distribution and biology of Romanian flat-footed flies (<tp:taxon-name><tp:taxon-name-part taxon-name-part-type="order">Diptera</tp:taxon-name-part></tp:taxon-name>, <tp:taxon-name><tp:taxon-name-part taxon-name-part-type="family">Opetiidae</tp:taxon-name-part></tp:taxon-name> and <tp:taxon-name><tp:taxon-name-part taxon-name-part-type="family">Platypezidae</tp:taxon-name-part></tp:taxon-name>) with taxonomic notes on <italic><tp:taxon-name><tp:taxon-name-part taxon-name-part-type="genus">Callomyia</tp:taxon-name-part> <tp:taxon-name-part taxon-name-part-type="species">saibhira</tp:taxon-name-part></tp:taxon-name></italic> Chandler</article-title><source>Zookeys</source><day>2</day><month>12</month><year>2014</year><volume>2014</volume><issue>459</issue><fpage>95</fpage><lpage>118</lpage><pub-id pub-id-type="doi">10.3897/zookeys.459.8376</pub-id></mixed-citation></tp:treatment-meta><tp:nomenclature><tp:taxon-name>
                            <tp:taxon-name-part taxon-name-part-type="genus">Agathomyia</tp:taxon-name-part>
                            <tp:taxon-name-part taxon-name-part-type="species">viduella</tp:taxon-name-part>
                        </tp:taxon-name><tp:taxon-authority>(Zetterstedt, 1838)</tp:taxon-authority><xref ref-type="fig" rid="F6">Figure 6</xref><!--PageBreak--><!--PageBreak--></tp:nomenclature><tp:treatment-sec sec-type="Published records"><title>Published records.</title><p>Mehádia [Mehadia, Caraș-Severin, Banat] (<xref ref-type="bibr" rid="B25">Szilády 1941</xref>).</p></tp:treatment-sec><tp:treatment-sec sec-type="Material examined"><title>Material examined.</title><p>1 ♀, 1. vi. 2008, Banat, Sfânta Elena, 4 km NE, Kulhavá skála, Vranovec cave (Figure <xref ref-type="fig" rid="F17">17</xref>), 300 m a.s.l., <named-content xmlns:xlink="http://www.w3.org/1999/xlink" content-type="dwc:verbatimCoordinates" xlink:type="simple">44°42'12"N, 21°43'52"E</named-content>, sweeping vegetation along brook, JR leg.</p></tp:treatment-sec><tp:treatment-sec sec-type="Distribution"><title>Distribution.</title><p>Palaearctic species. Recorded in the Czech Republic, Denmark, Finland, France, Germany, Great Britain, Hungary, Ireland, Lithuania, Montenegro, the Netherlands, Norway, Poland, Romania, Slovakia, Sweden, Switzerland and Russia (ER, FE).</p></tp:treatment-sec><tp:treatment-sec sec-type="Biology"><title>Biology.</title><p>Uncommon species with adults occurring in undergrowth and along brooks in humid deciduous and mixed forests (<xref ref-type="bibr" rid="B16">Roháček and Ševčík 2009</xref>) and are often observed running on <italic><tp:taxon-name><tp:taxon-name-part taxon-name-part-type="genus">Petasites</tp:taxon-name-part></tp:taxon-name></italic> sp. leaves together with <italic><tp:taxon-name><tp:taxon-name-part taxon-name-part-type="genus">Agathomyia</tp:taxon-name-part> <tp:taxon-name-part taxon-name-part-type="species">antennata</tp:taxon-name-part></tp:taxon-name></italic> (pers. obs.). The main flight period of adults ranges from V to VII. Host fungus is unknown.</p><fig id="F6" position="float" orientation="portrait"><label>Figure 6.</label><caption><p><italic><tp:taxon-name><tp:taxon-name-part taxon-name-part-type="genus">Agathomyia</tp:taxon-name-part> <tp:taxon-name-part taxon-name-part-type="species">viduella</tp:taxon-name-part></tp:taxon-name></italic> (Zetterstedt, 1838), female habitus. Note the glossy frons as the main diagnostic character of females of this species. Photo by M. Tkoč.</p></caption><graphic xmlns:xlink="http://www.w3.org/1999/xlink" xlink:href="zookeys-459-095-g006.jpg" position="float" orientation="portrait" xlink:type="simple" id="oo_34954.jpg"/></fig></tp:treatment-sec><tp:treatment-sec><!--Section generated to contain objects referenced in tp:taxon-treatment.--><fig id="F17" position="float" orientation="portrait"><label>Figures 17–18.</label><caption><p>Habitats of <tp:taxon-name><tp:taxon-name-part taxon-name-part-type="family">Opetiidae</tp:taxon-name-part></tp:taxon-name> and <tp:taxon-name><tp:taxon-name-part taxon-name-part-type="family">Platypezidae</tp:taxon-name-part></tp:taxon-name> in Romania: <bold>17</bold> Kulhavá skála, Vranovec cave <bold>18</bold> Alibeg brook valley. Photos by J. Roháček.</p></caption><graphic xmlns:xlink="http://www.w3.org/1999/xlink" xlink:href="zookeys-459-095-g017.jpg" position="float" orientation="portrait" xlink:type="simple" id="oo_34965.jpg"/></fig></tp:treatment-sec><ref-list><ref id="B25"><mixed-citation xmlns:xlink="http://www.w3.org/1999/xlink" xlink:type="simple"><person-group><name name-style="western"><surname>Szilády</surname><given-names>Z</given-names></name></person-group> (<year>1941</year>) <article-title>Clythiiden (<tp:taxon-name><tp:taxon-name-part taxon-name-part-type="family">Platypezidae</tp:taxon-name-part></tp:taxon-name>) aus Ungarn (<tp:taxon-name><tp:taxon-name-part taxon-name-part-type="order">Diptera</tp:taxon-name-part></tp:taxon-name>).</article-title><source>Annales Musei Nationalis Hungarici, Zoologica</source><volume>43</volume>: <fpage>102</fpage>–<lpage>104</lpage>.</mixed-citation></ref><ref id="B16"><mixed-citation xmlns:xlink="http://www.w3.org/1999/xlink" xlink:type="simple"><person-group><name name-style="western"><surname>Roháček</surname><given-names>J</given-names></name><name name-style="western"><surname>Ševčík</surname><given-names>J</given-names></name></person-group> (<year>2009</year>) <article-title><tp:taxon-name><tp:taxon-name-part taxon-name-part-type="family">Opetiidae</tp:taxon-name-part></tp:taxon-name>, <tp:taxon-name><tp:taxon-name-part taxon-name-part-type="family">Platypezidae</tp:taxon-name-part></tp:taxon-name>.</article-title> In: <person-group><name name-style="western"><surname>Roháček</surname><given-names>J</given-names></name><name name-style="western"><surname>Ševčík</surname><given-names>J</given-names></name></person-group> (<role>Eds</role>) <issue-title>Diptera of the Poľana Protected Landscape Area – Biosphere Reserve (Central Slovakia).</issue-title><source>SNC SR, Administration of the PLA – BR Poľana, Zvolen</source>,  <fpage>150</fpage>–<lpage>155</lpage>.</mixed-citation></ref></ref-list></tp:taxon-treatment>
