# Supplementary material for: Diversity, distribution and biology of Romanian flat-footed flies (Diptera, Opetiidae and Platypezidae) with taxonomic notes on Callomyia saibhira Chandler
Source: Zookeys. 2014 Dec 2;(459):95–118. doi: 10.3897/zookeys.459.8376 (PMC4283634; doi:10.3897/zookeys.459.8376)
Supplement: XML Treatment for Seri obscuripennis [file zookeys.459.8376-treatment12.xml]

<!DOCTYPE tp:taxon-treatment
  PUBLIC "-//TaxonX//DTD Taxonomic Treatment Publishing DTD v0 20100105//EN" "tax-treatment-NSO.dtd">
<tp:taxon-treatment xmlns:tp="http://www.plazi.org/taxpub"><tp:treatment-meta><kwd-group><label>Taxon classification</label><kwd><named-content content-type="kingdom">Animalia</named-content></kwd><kwd><named-content content-type="order">Diptera</named-content></kwd><kwd><named-content content-type="family">Platypezidae</named-content></kwd></kwd-group><mixed-citation publication-type="journal"><person-group><name><surname>Tkoč</surname><given-names>Michal</given-names></name><name><surname>Roháček</surname><given-names>Jindřich</given-names></name></person-group><article-title>Diversity, distribution and biology of Romanian flat-footed flies (<tp:taxon-name><tp:taxon-name-part taxon-name-part-type="order">Diptera</tp:taxon-name-part></tp:taxon-name>, <tp:taxon-name><tp:taxon-name-part taxon-name-part-type="family">Opetiidae</tp:taxon-name-part></tp:taxon-name> and <tp:taxon-name><tp:taxon-name-part taxon-name-part-type="family">Platypezidae</tp:taxon-name-part></tp:taxon-name>) with taxonomic notes on <italic><tp:taxon-name><tp:taxon-name-part taxon-name-part-type="genus">Callomyia</tp:taxon-name-part> <tp:taxon-name-part taxon-name-part-type="species">saibhira</tp:taxon-name-part></tp:taxon-name></italic> Chandler</article-title><source>Zookeys</source><day>2</day><month>12</month><year>2014</year><volume>2014</volume><issue>459</issue><fpage>95</fpage><lpage>118</lpage><pub-id pub-id-type="doi">10.3897/zookeys.459.8376</pub-id></mixed-citation></tp:treatment-meta><tp:nomenclature><tp:taxon-name>
                            <tp:taxon-name-part taxon-name-part-type="genus">Seri</tp:taxon-name-part>
                            <tp:taxon-name-part taxon-name-part-type="species">obscuripennis</tp:taxon-name-part>
                        </tp:taxon-name><tp:taxon-authority>(Oldenberg, 1916)</tp:taxon-authority><xref ref-type="fig" rid="F12">Figure 12</xref><!--PageBreak--></tp:nomenclature><tp:treatment-sec sec-type="Published records"><title>Published records.</title><p>1 ♂, Herkulesbad [Băile Herculane, Caraș-Severin, Banat], 6.vi.1904, Kertész lgt. (<xref ref-type="bibr" rid="B12">Oldenberg 1916</xref>, <xref ref-type="bibr" rid="B8">Czerny 1930</xref>); Mehádia [Mehadia, Caraș-Severin, Banat] (<xref ref-type="bibr" rid="B25">Szilády 1941</xref>).</p></tp:treatment-sec><tp:treatment-sec sec-type="Distribution"><title>Distribution.</title><p>Palaearctic species. Recorded in Austria, the Czech Republic, Finland, Germany, Great Britain, Hungary, the Netherlands, Norway, Poland, Romania, Slovakia, Sweden, Switzerland and Russia (ER, FE).</p></tp:treatment-sec><tp:treatment-sec sec-type="Biology"><title>Biology.</title><p>Rather rare in Europe but more common in the Far East of Russia (<xref ref-type="bibr" rid="B20">Shatalkin 1985</xref>, <xref ref-type="bibr" rid="B4">Chandler 2001</xref>). Its larvae develop in several species of <italic><tp:taxon-name><tp:taxon-name-part taxon-name-part-type="genus">Polyporus</tp:taxon-name-part></tp:taxon-name></italic> (<xref ref-type="bibr" rid="B27">Ševčík 2010</xref>). Adults occur in VI–VII and IX.</p><fig id="F12" position="float" orientation="portrait"><label>Figure 12.</label><caption><p><italic><tp:taxon-name><tp:taxon-name-part taxon-name-part-type="genus">Seri</tp:taxon-name-part> <tp:taxon-name-part taxon-name-part-type="species">obscuripennis</tp:taxon-name-part></tp:taxon-name></italic> (Oldenberg, 1916), male habitus. Photo by D. Gavryushin.</p></caption><graphic xmlns:xlink="http://www.w3.org/1999/xlink" xlink:href="zookeys-459-095-g012.jpg" position="float" orientation="portrait" xlink:type="simple" id="oo_34960.jpg"/></fig></tp:treatment-sec><ref-list><ref id="B12"><mixed-citation xmlns:xlink="http://www.w3.org/1999/xlink" xlink:type="simple"><person-group><name name-style="western"><surname>Oldenberg</surname><given-names>L</given-names></name></person-group> (<year>1916</year>) <article-title>Neue europäïsche und südamerikanische Clythiiden (= Platypeziden; Dipt.).</article-title><source>Archiv für Naturgeschichte, Abteilung A,</source><volume>82</volume>(<issue>1</issue>): <fpage>120</fpage>–<lpage>136</lpage>.</mixed-citation></ref><ref id="B8"><mixed-citation xmlns:xlink="http://www.w3.org/1999/xlink" xlink:type="simple"><person-group><name name-style="western"><surname>Czerny</surname><given-names>L</given-names></name></person-group> (<year>1930</year>) <source>Clythiidae (<tp:taxon-name><tp:taxon-name-part taxon-name-part-type="family">Platypezidae</tp:taxon-name-part></tp:taxon-name>). In: Lindner E (Ed.) Die Fliegen der palaearktischer Region 34.</source><publisher-name>Schweizerbart´sche verlagsbuchhandlung</publisher-name>, <publisher-loc>Stuttgart</publisher-loc>, <size units="page">29 pp</size>.</mixed-citation></ref><ref id="B25"><mixed-citation xmlns:xlink="http://www.w3.org/1999/xlink" xlink:type="simple"><person-group><name name-style="western"><surname>Szilády</surname><given-names>Z</given-names></name></person-group> (<year>1941</year>) <article-title>Clythiiden (<tp:taxon-name><tp:taxon-name-part taxon-name-part-type="family">Platypezidae</tp:taxon-name-part></tp:taxon-name>) aus Ungarn (<tp:taxon-name><tp:taxon-name-part taxon-name-part-type="order">Diptera</tp:taxon-name-part></tp:taxon-name>).</article-title><source>Annales Musei Nationalis Hungarici, Zoologica</source><volume>43</volume>: <fpage>102</fpage>–<lpage>104</lpage>.</mixed-citation></ref><ref id="B20"><mixed-citation xmlns:xlink="http://www.w3.org/1999/xlink" xlink:type="simple"><person-group><name name-style="western"><surname>Shatalkin</surname><given-names>AI</given-names></name></person-group> (<year>1985</year>) <article-title>Obzor gribnykh mukh (<tp:taxon-name><tp:taxon-name-part taxon-name-part-type="order">Diptera</tp:taxon-name-part></tp:taxon-name>, <tp:taxon-name><tp:taxon-name-part taxon-name-part-type="family">Platypezidae</tp:taxon-name-part></tp:taxon-name>) fauny SSSR. [A review of the ﬂat-footed ﬂies (<tp:taxon-name><tp:taxon-name-part taxon-name-part-type="order">Diptera</tp:taxon-name-part></tp:taxon-name>, <tp:taxon-name><tp:taxon-name-part taxon-name-part-type="family">Platypezidae</tp:taxon-name-part></tp:taxon-name>) of USSR].</article-title><source>Trudy Zoologicheskogo Instituta Akademii Nauk SSSR</source><volume>23</volume>: <fpage>69</fpage>–<lpage>136</lpage>. [in Russian]</mixed-citation></ref><ref id="B4"><mixed-citation xmlns:xlink="http://www.w3.org/1999/xlink" xlink:type="simple"><person-group><name name-style="western"><surname>Chandler</surname><given-names>PJ</given-names></name></person-group> (<year>2001</year>) <source>The flat-footed flies (<tp:taxon-name><tp:taxon-name-part taxon-name-part-type="order">Diptera</tp:taxon-name-part></tp:taxon-name>: <tp:taxon-name><tp:taxon-name-part taxon-name-part-type="family">Opetiidae</tp:taxon-name-part></tp:taxon-name> and <tp:taxon-name><tp:taxon-name-part taxon-name-part-type="family">Platypezidae</tp:taxon-name-part></tp:taxon-name>) of Europe.</source><publisher-name>Fauna Entomologica Scandinavica Volume 36</publisher-name>, <publisher-loc>Brill, Leiden, Boston, Köln</publisher-loc>, <size units="page">276 pp</size>.</mixed-citation></ref><ref id="B27"><mixed-citation xmlns:xlink="http://www.w3.org/1999/xlink" xlink:type="simple"><person-group><name name-style="western"><surname>Ševčík</surname><given-names>J</given-names></name></person-group> (<year>2010</year>) <source>Czech and Slovak <tp:taxon-name><tp:taxon-name-part taxon-name-part-type="order">Diptera</tp:taxon-name-part></tp:taxon-name> associated with <tp:taxon-name><tp:taxon-name-part taxon-name-part-type="kingdom">fungi</tp:taxon-name-part></tp:taxon-name>.</source><publisher-name>Slezské zemské muzeum</publisher-name>, <publisher-loc>Opava</publisher-loc>, <size units="page">112 pp</size>.</mixed-citation></ref></ref-list></tp:taxon-treatment>
