# Supplementary material for: Diversity, distribution and biology of Romanian flat-footed flies (Diptera, Opetiidae and Platypezidae) with taxonomic notes on Callomyia saibhira Chandler
Source: Zookeys. 2014 Dec 2;(459):95–118. doi: 10.3897/zookeys.459.8376 (PMC4283634; doi:10.3897/zookeys.459.8376)
Supplement: XML Treatment for Lindneromyia hungarica [file zookeys.459.8376-treatment18.xml]

<!DOCTYPE tp:taxon-treatment
  PUBLIC "-//TaxonX//DTD Taxonomic Treatment Publishing DTD v0 20100105//EN" "tax-treatment-NSO.dtd">
<tp:taxon-treatment xmlns:tp="http://www.plazi.org/taxpub"><tp:treatment-meta><kwd-group><label>Taxon classification</label><kwd><named-content content-type="kingdom">Animalia</named-content></kwd><kwd><named-content content-type="order">Diptera</named-content></kwd><kwd><named-content content-type="family">Platypezidae</named-content></kwd></kwd-group><mixed-citation publication-type="journal"><person-group><name><surname>Tkoč</surname><given-names>Michal</given-names></name><name><surname>Roháček</surname><given-names>Jindřich</given-names></name></person-group><article-title>Diversity, distribution and biology of Romanian flat-footed flies (<tp:taxon-name><tp:taxon-name-part taxon-name-part-type="order">Diptera</tp:taxon-name-part></tp:taxon-name>, <tp:taxon-name><tp:taxon-name-part taxon-name-part-type="family">Opetiidae</tp:taxon-name-part></tp:taxon-name> and <tp:taxon-name><tp:taxon-name-part taxon-name-part-type="family">Platypezidae</tp:taxon-name-part></tp:taxon-name>) with taxonomic notes on <italic><tp:taxon-name><tp:taxon-name-part taxon-name-part-type="genus">Callomyia</tp:taxon-name-part> <tp:taxon-name-part taxon-name-part-type="species">saibhira</tp:taxon-name-part></tp:taxon-name></italic> Chandler</article-title><source>Zookeys</source><day>2</day><month>12</month><year>2014</year><volume>2014</volume><issue>459</issue><fpage>95</fpage><lpage>118</lpage><pub-id pub-id-type="doi">10.3897/zookeys.459.8376</pub-id></mixed-citation></tp:treatment-meta><tp:nomenclature><label>*</label><tp:taxon-name>
                            <tp:taxon-name-part taxon-name-part-type="genus">Lindneromyia</tp:taxon-name-part>
                            <tp:taxon-name-part taxon-name-part-type="species">hungarica</tp:taxon-name-part>
                        </tp:taxon-name><tp:taxon-authority>Chandler, 2001</tp:taxon-authority><xref ref-type="fig" rid="F16">Figure 16</xref><!--PageBreak--></tp:nomenclature><tp:treatment-sec sec-type="Material examined"><title>Material examined.</title><p>1 ♀, 1. vi. 2008, Banat, Sfânta Elena, 2.5 km NE, 420 m a.s.l., <named-content xmlns:xlink="http://www.w3.org/1999/xlink" content-type="dwc:verbatimCoordinates" xlink:type="simple">44°41'44"N, 21°43'10"E</named-content>, sweeping over meadow, JR leg.</p><!--PageBreak--></tp:treatment-sec><tp:treatment-sec sec-type="Distribution"><title>Distribution.</title><p>Palaearctic species. Recorded in Austria, the Czech Republic, France, Germany, Great Britain, Hungary, Portugal, Slovakia, Spain and Switzerland. <bold>New record for Romania.</bold></p></tp:treatment-sec><tp:treatment-sec sec-type="Biology"><title>Biology.</title><p>The species was only recently separated from <italic><tp:taxon-name><tp:taxon-name-part taxon-name-part-type="genus">Lindneromyia</tp:taxon-name-part> <tp:taxon-name-part taxon-name-part-type="species">dorsalis</tp:taxon-name-part></tp:taxon-name></italic> and their larvae can develop together with those of <italic><tp:taxon-name><tp:taxon-name-part taxon-name-part-type="genus">Lindneromyia</tp:taxon-name-part> <tp:taxon-name-part taxon-name-part-type="species">dorsalis</tp:taxon-name-part></tp:taxon-name></italic> in the same fruiting body of an <italic><tp:taxon-name><tp:taxon-name-part taxon-name-part-type="genus">Agaricus</tp:taxon-name-part></tp:taxon-name></italic> sp. (<xref ref-type="bibr" rid="B4">Chandler 2001</xref>, <xref ref-type="bibr" rid="B34">Tkoč and Vaňhara 2008</xref>). Occasionally, the species can be caught on sporocarps of other <tp:taxon-name><tp:taxon-name-part taxon-name-part-type="kingdom">fungi</tp:taxon-name-part></tp:taxon-name>, e.g. <xref ref-type="bibr" rid="B18">Roháček and Ševčík (2013)</xref> collected one female on <italic><tp:taxon-name><tp:taxon-name-part taxon-name-part-type="genus">Meripilus</tp:taxon-name-part> <tp:taxon-name-part taxon-name-part-type="species">giganteus</tp:taxon-name-part></tp:taxon-name></italic> in a park of Opava city (Czech Republic). Adults can be found in V–X.</p><fig id="F16" position="float" orientation="portrait"><label>Figure 16.</label><caption><p><italic><tp:taxon-name><tp:taxon-name-part taxon-name-part-type="genus">Lindneromyia</tp:taxon-name-part> <tp:taxon-name-part taxon-name-part-type="species">hungarica</tp:taxon-name-part></tp:taxon-name></italic> Chandler, 2001, female habitus. Photo by D. Gavryushin.</p></caption><graphic xmlns:xlink="http://www.w3.org/1999/xlink" xlink:href="zookeys-459-095-g016.jpg" position="float" orientation="portrait" xlink:type="simple" id="oo_34964.jpg"/></fig></tp:treatment-sec><ref-list><ref id="B4"><mixed-citation xmlns:xlink="http://www.w3.org/1999/xlink" xlink:type="simple"><person-group><name name-style="western"><surname>Chandler</surname><given-names>PJ</given-names></name></person-group> (<year>2001</year>) <source>The flat-footed flies (<tp:taxon-name><tp:taxon-name-part taxon-name-part-type="order">Diptera</tp:taxon-name-part></tp:taxon-name>: <tp:taxon-name><tp:taxon-name-part taxon-name-part-type="family">Opetiidae</tp:taxon-name-part></tp:taxon-name> and <tp:taxon-name><tp:taxon-name-part taxon-name-part-type="family">Platypezidae</tp:taxon-name-part></tp:taxon-name>) of Europe.</source><publisher-name>Fauna Entomologica Scandinavica Volume 36</publisher-name>, <publisher-loc>Brill, Leiden, Boston, Köln</publisher-loc>, <size units="page">276 pp</size>.</mixed-citation></ref><ref id="B34"><mixed-citation xmlns:xlink="http://www.w3.org/1999/xlink" xlink:type="simple"><person-group><name name-style="western"><surname>Tkoč</surname><given-names>M</given-names></name><name name-style="western"><surname>Vaňhara</surname><given-names>J</given-names></name></person-group> (<year>2008</year>) <article-title>The puparium and mature larva of the flat-footed fly Lindneromyia hungarica Chandler, 2001 (<tp:taxon-name><tp:taxon-name-part taxon-name-part-type="order">Diptera</tp:taxon-name-part></tp:taxon-name>: <tp:taxon-name><tp:taxon-name-part taxon-name-part-type="family">Platypezidae</tp:taxon-name-part></tp:taxon-name>).</article-title><source>Zootaxa</source><volume>1730</volume>: <fpage>59</fpage>–<lpage>64</lpage>. <ext-link ext-link-type="uri" xlink:href="http://www.mapress.com/zootaxa/2008/f/z01730p064f.pdf" xlink:type="simple">http://www.mapress.com/zootaxa/2008/f/z01730p064f.pdf</ext-link></mixed-citation></ref><ref id="B18"><mixed-citation xmlns:xlink="http://www.w3.org/1999/xlink" xlink:type="simple"><person-group><name name-style="western"><surname>Roháček</surname><given-names>J</given-names></name><name name-style="western"><surname>Ševčík</surname><given-names>J</given-names></name></person-group> (<year>2013</year>) <article-title><tp:taxon-name><tp:taxon-name-part taxon-name-part-type="order">Diptera</tp:taxon-name-part></tp:taxon-name> associated with sporocarps of Meripilus giganteus in an urban habitat.</article-title><source>Central European Journal of Biology</source><volume>8</volume>(<issue>2</issue>): <fpage>143</fpage>–<lpage>167</lpage>. doi: <ext-link ext-link-type="doi" xlink:href="10.2478/s11535-013-0119-z" xlink:type="simple">10.2478/s11535-013-0119-z</ext-link></mixed-citation></ref></ref-list></tp:taxon-treatment>
